# Supplementary material for: Driving Time to the Nearest Percutaneous Coronary Intervention-Capable Hospital and the Risk of Case Fatality in Patients with Acute Myocardial Infarction in Beijing
Source: Int J Environ Res Public Health. 2023 Feb 10;20(4):3166. doi: 10.3390/ijerph20043166 (PMC9961430; doi:10.3390/ijerph20043166)
Supplement: Supplementary file 1 [file ijerph-20-03166-s001.zip]

Archive with 1 entries (1 files):
- ijerph-2080380-supplementary.pdf
